# Supplementary material for: Long-Term Engraftment of Cryopreserved Human Neurons for In Vivo Disease Modeling in Neurodegenerative Disease
Source: Biology (Basel). 2025 Feb 19;14(2):217. doi: 10.3390/biology14020217 (PMC11852092; doi:10.3390/biology14020217)
Supplement: Supplementary file 1 [file biology-14-00217-s001.zip]

Archive with 1 entries (1 files):
- biology-3471022-supplementary.pdf
